# Supplementary material for: The Role of Peroxisome Proliferator-Activated Receptors in PGF2α-Induced Luteolysis in the Bovine Corpus Luteum
Source: Animals (Basel). 2022 Jun 14;12(12):1542. doi: 10.3390/ani12121542 (PMC9219485; doi:10.3390/ani12121542)
Supplement: Supplementary file 1 [file animals-12-01542-s001.zip]

Archive with 3 entries (3 files):
- Supplementary Figure S2.pdf
- Supplementary Figure S3.pdf
- Supplementary Filgure S1.pdf
